# Supplementary material for: Hemodynamic and metabolomic responses to infusion of GLP-1 agonist exenatide in pulmonary arterial hypertension
Source: JCI Insight. 2026 May 22;11(10):e202660. doi: 10.1172/jci.insight.202660 (PMC13232712; doi:10.1172/jci.insight.202660)
Supplement: Supporting data values [file jciinsight-11-202660-s275.xlsx]

## Sheet: 1A
	Baseline									Post Exenatide
IPAH	47	45	26	43	33	45	54	36	50	48	41	24	40	25	30	50	32	41
CTEPH	45	47	30	55	48	33	25	69		40	43	28	49	46	24	23	64

## Sheet: 1B
	Baseline									Post Exenatide
IPAH	3.195	1.6117	2.21463	3.12626	2.1234	2.152	1.58333	2.19417	2.0655	3.315	2.40426	2.78049	3.42424	2.28085	2.704	1.89706	2.92233	2.58515
CTEPH	1.75648	2.18079	1.75714	1.60221	1.4292	2.85308	1.95192	1.38614		2.10363	2.49153	2.00952	1.72928	1.54425	2.95261	1.86539	1.53465

## Sheet: 1C
	Baseline									Post Exenatide
IPAH	3.195	1.6117	2.21463	3.12626	2.1234	2.152	1.58333	2.19417	2.0655	3.315	2.40426	2.78049	3.42424	2.28085	2.704	1.89706	2.92233	2.58515
CTEPH	1.75648	2.18079	1.75714	1.60221	1.4292	2.85308	1.95192	1.38614		2.10363	2.49153	2.00952	1.72928	1.54425	2.95261	1.86539	1.53465

## Sheet: 1D
	Baseline									Post Exenatide
IPAH	88	55	59	75	73	51	84	60	80	94	72	70	82	78	71	89	70	90
CTEPH	75	68	84	88	84	80	77	75		84	76	92	93	88	81	88	91

## Sheet: 1E
	Baseline									Post Exenatide
IPAH	74.8	71.2	70.2	71.3	58.8	76.6	61.1	69.7		76.1	76.5	72	72.6	61.9	80.9	62.5	76.4
CTEPH	65.7	71	68.8	54	57.9	70	68.8	42.3		67.9	73.1	71.6	55	60.1	70.8	69.6	44.5

## Sheet: 1F
	Baseline									Post Exenatide
IPAH	86	78	81	76	78	74	101	68	74	80	95	61	80	80	70	101	64	74
CTEPH	94	95	95	105	96	108	81	96		99	86	88	105	92	106	96	96

## Sheet: 1G
Baseline	Post-Exenatide
0.457143	0.694444
0.516667	0.606061
0.5	0.652778
0.758621	0.901639

## Sheet: 1H
Baseline	Post-Exenatide
0.628571	0.625
1.25	1.18182
0.642857	0.541667
1.32759	1.16393

## Sheet: 1I
Baseline	Post-Exenatide
0.7	1.15556
0.413333	0.512821
0.777778	1.20513
0.571429	0.774648

## Sheet: 2
	1	1	1	1	1	1	1	1	1	1	1	1	1	1	1	1	2	2	2	2	2	2	2	2	2	2	2	2	2	2	2	2
3-hydroxydecanoate	-1.81875	-0.46046	1.41937	-0.41524	-0.107304	-0.2956	-0.17644	-1.87492	-1.05624	1.18926	-0.66696	-1.89516	0.28239	0.422812	-0.57258	-0.6536	-1.22793	-0.99999	0.556616	-1.41007	-0.83962	-0.55624	-1.79149	-1.70348	-1.55623	0.330909	-1.71752	-2.42135	-0.40915	-0.48694	-0.6512	-0.79147
tetradecadienoate (14:2)	-1.44611	-0.64639	0.612752	1.36464	-0.26058	-0.14487	-0.76431	-1.34202	-1.62448	0.21243	-0.63491	-1.85346	-0.12121	0.419458	1.24871	-0.48656	-1.92585	-1.17273	0.078133	1.27615	-0.65075	-0.48849	-2.18561	-2.24717	-1.58558	-1.00595	-1.90019	-1.66419	-0.58221	0.102414	1.00955	-1.02605
dodecadienoate (12:2)	-1.0188	-0.13735	0.181203	-0.83621	-1.12341	0.188601	-0.26217	-0.89691	-1.37384	0.878129	-1.05468	-1.44721	0.540719	0.989087	-1.21099	0.564576	-1.22547	-0.49295	-0.54344	-2.21841	-1.7484	-0.10918	-1.44662	-1.42319	-1.16134	-0.16099	-1.97827	-2.05376	-0.26139	0.2899	-1.94865	0.354291
octanoylcarnitine (C8)	-1.49849	-0.80148	-1.0549	2.3677	1.80128	-0.97981	-0.15246	-1.01516	-1.15704	-0.73821	1.1958	-0.63939	0.185566	-0.45871	2.43403	-1.05092	-1.51226	-1.46536	-1.24829	1.76109	1.13056	-1.02162	-0.89088	-1.26543	-1.23852	-1.35085	0.372379	-0.89191	-0.17805	-0.94438	1.99876	-1.22731
3-hydroxylaurate	-1.77316	-0.18782	1.11624	-0.67835	-0.170757	-0.1061	-0.60962	-1.40275	-1.23974	1.71051	-0.62373	-1.32589	0.344873	-0.18202	-0.46923	-1.227	-1.74478	-0.82435	0.236563	-1.53613	-0.65085	-0.42345	-2.17003	-1.98549	-1.45292	0.548815	-1.52775	-1.64765	-0.32375	-0.82331	-0.53249	-1.62617
3-hydroxydecanoylcarnitine	-1.77066	-0.58345	-0.01111	-0.35013	0.635383	-0.62026	-0.031	-1.08784	-1.48421	0.752146	-0.73781	-0.85222	1.7598	0.807422	-1.53838	-0.78926	-1.86736	-2.06255	-0.49271	-1.22772	-0.16711	-0.93578	-1.67397	-1.61855	-1.64445	-0.30725	-1.85383	-1.17048	1.2697	-0.11568	-1.78517	-1.19448
hexadecadienoate (16:2n6)	-1.73014	0.229753	0.394644	0.7541	-0.397151	-1.18469	-0.48377	-2.01004	-0.71691	0.219153	-2.11309	-1.78533	0.116944	-0.50833	1.43803	-1.05694	-1.78494	-0.5467	-1.60999	-1.15051	-1.3583	-0.53996	-1.1372	-1.24668	-1.78294	-1.80106	-1.88295	-2.128	-1.89116	-1.16982	1.9712	-1.96888
X-21353	-1.52158	-0.35792	0.342556	-1.1504	-0.325286	0.357304	0.266049	-0.66629	-1.41419	1.26196	-0.60533	-1.49566	0.356766	0.961272	-0.79329	-0.00864	-1.7346	-0.93569	-0.35097	-1.94359	-0.73709	0.15899	-1.48166	-1.6461	-1.52278	0.17948	-1.539	-1.90671	-0.21391	0.188193	-0.81943	-0.42748
16-hydroxypalmitate	-1.07876	-0.4887	1.29751	0.017912	-1.21016	-0.99591	-0.12787	-0.53322	-0.55253	-0.29974	-0.76442	-0.7833	0.437537	0.263065	-0.71164	-0.04977	-1.17065	-0.91092	-0.12173	-0.77348	-1.37221	-0.91201	-1.0344	-1.09992	-0.84531	-1.03488	-1.38915	-1.21402	-0.55883	-0.30439	-0.77411	-0.52986
linolenate [alpha or gamma; (18:3n3 or 6)]	-2.15173	0.365534	0.562186	-0.36297	-2.05867	-1.10688	0.62679	-1.19095	-1.26037	0.387928	-1.17067	-1.43775	0.448519	-0.47574	-1.1349	-0.72716	-1.02244	-0.67032	-1.20647	-2.38407	-1.88705	-0.47972	-0.84362	-1.15581	-0.97225	-1.56029	-2.35432	-1.00351	-1.16404	-0.88415	-1.53366	-1.51452
laurate (12:0)	-1.30748	-0.89249	0.556243	0.526694	-1.05413	-1.04756	-0.1221	-1.28593	-0.77053	0.308758	-1.70643	-1.78536	1.14838	-0.0304	0.814769	0.947883	-1.65712	-1.64442	-0.67978	-0.40338	-1.67581	-0.76957	-1.05082	-1.86579	-1.00978	-0.97053	-1.05089	-1.6223	-0.23917	-0.23687	0.506662	0.46396
X-23782	-1.43423	-0.16713	0.438456	-0.77696	-0.9118	-0.78516	1.07106	-0.837	-0.04107	1.48269	-1.82664	-2.10244	0.914242	-0.82318	-0.14064	-0.27444	-1.87475	-0.33248	-0.04637	-1.23648	-1.04184	-0.61216	0.09384	-2.04694	-0.04543	0.838392	-1.53567	-1.59803	0.387411	-1.45394	-0.29615	-0.73263
hexanoylcarnitine (C6)	-1.57703	-0.64449	-0.34895	0.64035	1.3	-1.14633	-0.46206	-0.76847	-0.87224	-1.17542	0.685142	-0.74812	0.625854	-0.10844	1.25343	-0.08739	-1.39093	-0.92318	-0.95233	2.23812	0.357334	-0.89558	-1.1725	-1.10102	-1.07285	-1.78427	-0.02526	-1.14704	0.180771	-0.36239	1.60719	-0.48539
(12 or 13)-methylmyristate (a15:0 or i15:0)	-2.52488	-0.48082	1.23534	-0.13621	0.145946	-1.37443	-0.40157	-1.62734	-0.55622	0.529105	-2.39488	-1.45338	0.133252	0.730394	0.202332	-1.9748	-1.05135	-1.16307	-0.19474	-1.93047	-0.3127	-1.22919	-2.29628	-1.7685	-0.2138	-0.88338	-1.37098	-1.81959	-0.86296	0.124069	0.237701	-1.83277
palmitoleate (16:1n7)	-1.89751	0.223991	1.48161	0.127226	-0.580938	-0.85949	0.112838	-2.01106	-1.20404	-0.3161	-1.99499	-1.62231	-0.43979	0.263385	1.17362	-1.08033	-1.12901	-0.93282	-0.58776	-2.11847	-1.57051	-0.02366	-1.40162	-1.11156	-0.68029	-1.49484	-1.21937	-1.35534	-2.22979	-0.19323	0.638401	-1.92471
myristate (14:0)	-1.84315	-0.50915	1.22068	-0.232	-1.04	-1.22376	-0.1436	-1.30831	-1.1348	-0.24773	-1.52687	-1.19818	0.498732	-0.16654	-0.08907	-0.47564	-1.30302	-1.23256	-0.68547	-1.66431	-1.5994	-0.84874	-1.35581	-2.13942	-0.89935	-1.60129	-2.16222	-2.12637	-0.96026	-0.56472	-0.53318	-1.085
caprate (10:0)	-1.91337	-1.73799	0.663008	1.29066	-0.120891	-0.90665	-0.26843	-1.38035	0.649647	-0.65936	-1.4359	-1.49938	1.02356	0.496463	2.11324	-0.4269	-1.95135	-1.18418	-0.07828	0.487596	-0.45345	-0.96032	-1.25961	-2.81739	0.237261	-1.73884	-1.781	-2.43531	-0.00361	0.140646	1.80416	-0.83567
myristoleate (14:1n5)	-2.36224	-0.44998	1.13096	2.38606	0.154137	-0.69109	-0.34106	-1.84381	-0.66953	-1.60997	-1.78612	-1.5693	-0.1156	0.404503	2.06863	-1.17636	-1.10513	-0.94817	-0.40516	1.11556	-0.39753	-0.38088	-1.40834	-1.4586	-0.67218	-1.89786	-1.9458	-1.61076	-1.70513	0.088357	2.75606	-1.77537
linoleate (18:2n6)	-2.11697	0.314535	-0.25002	-0.95747	-1.50657	-0.86391	0.58039	-0.66197	-2.36351	0.544855	-1.25797	-1.33693	0.306208	0.181678	-1.19228	0.36315	-1.31307	-0.9523	-2.05785	-1.56191	-2.42116	-0.10273	-1.19174	-1.70186	-1.60694	-1.78056	-1.47351	-1.33223	-1.14166	-0.44936	-1.50887	-0.62182
pentadecanoate (15:0)	-2.1842	0.323723	0.566564	-0.54822	-0.703179	-1.90376	-0.40454	-1.50215	-1.76779	-0.21109	-2.18527	-1.22071	0.172001	0.103077	-0.48886	-1.41805	-1.72853	-1.25424	-1.87811	-1.38785	-1.99626	-0.86218	-2.27203	-1.62993	-0.76726	-1.79207	-1.482	-1.68608	-1.68706	-0.44374	-1.19593	-1.56787
3-hydroxyoctanoylcarnitine (1)	-2.44759	-0.5101	0.272172	-0.67341	0.458607	-0.01958	-0.0732	-0.55776	-1.0478	0.95185	-0.94489	-0.8358	1.47862	1.28256	-1.93111	-0.66383	-1.51172	-1.38844	-0.11019	-1.3111	-0.34361	-0.25296	-1.13829	-0.77853	-1.25448	0.161344	-1.38864	-0.93327	1.12806	0.550529	-1.65828	-0.87628
10-heptadecenoate (17:1n7)	-1.5014	0.407584	1.19747	-0.70891	-0.38087	-1.63789	0.441699	-2.023	-1.99278	-0.31691	-2.37373	-1.35054	-0.15441	0.091893	0.621112	-1.84837	-1.57214	-1.36377	-1.07891	-1.96213	-1.82723	-0.39581	-1.43513	-1.88403	-0.8908	-1.87866	-1.55575	-1.87678	-1.47784	-0.73558	0.312806	-1.5334
oleate/vaccenate (18:1)	-1.87675	0.227588	0.625311	-0.09766	-1.20596	-1.06934	0.388194	-0.68871	-2.22504	0.525233	-1.33371	-1.34226	-0.00939	0.0444	-0.34124	-0.13545	-1.26521	-1.44817	-1.1377	-2.8829	-2.48413	-0.29528	-1.49169	-1.63479	-1.17755	-1.81364	-2.59207	-1.8677	-1.19887	-0.78703	-0.49956	-1.2179
3-hydroxyoctanoate	-1.26314	-0.58255	0.574272	-0.38025	-0.177525	-0.58693	-0.60254	-1.34916	-0.25653	0.824649	-0.72086	-1.62492	-0.31643	2.05836	-1.419	-0.00053	-1.31943	-0.82434	0.186274	-0.97233	-0.60365	-0.64862	-1.3916	-1.55556	-0.4574	-0.09123	-1.12274	-1.80413	-0.83645	0.857315	-1.4877	-0.32356
laurylcarnitine (C12)	-2.73479	-1.76923	-0.82613	2.04524	1.27305	-1.23454	0.205081	-0.79808	-1.09493	-0.66474	0.333398	-0.65545	1.0307	0.753746	2.4686	-0.63291	-1.81442	-1.00488	-0.84676	1.80191	0.875579	-1.51005	-1.10862	-1.16798	-1.34605	-1.67078	-0.40262	-0.99623	0.779541	-0.01755	1.42654	-0.90995
myristoleoylcarnitine (C14:1)	-2.08309	-0.99495	-0.24593	2.22432	0.809352	-1.03794	0.831745	-0.35404	-1.71913	-0.32667	0.116659	-1.11561	1.31454	1.23483	1.50594	-0.59134	-2.20226	-1.68478	-0.68773	1.45681	0.181437	-1.10548	-0.8267	-0.51944	-1.55341	-1.1102	-0.72602	-1.26529	0.994192	0.330421	1.34525	-1.13531
decanoylcarnitine (C10)	-1.17588	-0.76568	-0.96694	1.90624	1.62893	-0.78992	-0.31685	-0.81319	-0.79201	-0.53441	1.14253	-0.61046	0.069938	-0.35706	1.12168	-0.87883	-1.19171	-1.07997	-1.10135	1.91496	0.709443	-0.85661	-0.80266	-0.89676	-0.90328	-0.88695	0.130713	-0.74369	-0.22328	-0.77149	1.43945	-0.98751
3-hydroxymyristate	-1.05547	-0.41611	0.806099	-0.63098	-0.456581	-0.39075	-0.72487	-0.81252	-0.70809	0.90521	-0.67573	-0.64283	-0.32691	-0.44024	-0.55871	-0.79371	-1.12368	-0.74731	0.059561	-1.01993	-0.50163	-0.67215	-1.24564	-1.0356	-0.78429	-0.10852	-0.91534	-0.75405	-0.64751	-0.8263	-0.52844	-0.92562
stearidonate (18:4n3)	-0.9388	0.231555	0.773235	-0.10249	-1.45747	-0.97367	-0.04744	-1.0513	-0.76876	0.108496	-1.4357	-1.23361	0.549712	-0.60691	-0.18149	-0.75488	-1.16209	-0.32471	-0.72123	-1.06599	-1.57384	-0.81281	-0.95329	-1.55816	-0.75302	-1.11046	-1.68565	-1.52835	-0.79039	-0.9076	-0.41617	-1.08468
2-hydroxydecanoate	-1.53709	-1.87565	0.900583	0.93444	-0.52139	-0.65682	0.663588	1.20529	-0.08126	-0.38596	0.358879	-1.63866	0.325022	1.03601	-0.25054	0.392736	-1.50323	-1.90951	0.799014	0.528162	-0.99538	-1.3678	-1.26623	1.23915	-0.55525	-0.92767	-0.8261	-1.94336	-0.72453	0.426592	-0.45368	-0.5891
1-margaroylglycerol (17:0)	-2.12908	-1.50906	0.417462	-0.17584	0.0029278	0.727328	1.34488	-1.22019	-2.62685	0.431214	-1.65335	-0.44194	0.847309	1.08071	-1.17571	-0.64918	-1.89934	-2.05241	-0.44833	-1.26728	-1.45159	-0.29729	-2.32038	-1.68127	-1.89867	0.176638	-2.05776	-0.40247	-0.37111	0.918559	-2.0103	-1.46495
palmitate (16:0)	-2.19183	0.094922	0.871555	-0.12081	-1.9761	-1.80352	0.655824	-1.11317	-2.36442	0.526385	-1.24261	-1.37205	0.828409	-0.07766	-0.46598	0.051776	-1.01161	-1.71722	-0.94059	-1.79588	-1.88217	-0.59542	-2.06239	-1.92532	-1.07003	-1.45071	-1.62329	-1.0979	-0.68171	-0.98374	-0.8543	-1.32891
(2 or 3)-decenoate (10:1n7 or n8)	-1.97219	-0.48314	0.579437	-1.08424	-2.62383	-0.22313	-0.60152	-1.5177	-1.58051	1.02357	-0.80508	-1.16608	0.61215	0.380178	-0.13357	1.04713	-1.97219	-0.94467	0.054413	-1.33217	-2.48301	0.041401	-1.40048	-1.68541	-1.42656	-0.19444	-1.46243	-2.16556	-0.24482	-0.48941	-1.38015	-0.41113
margarate (17:0)	-0.47059	-0.06055	0.564802	-1.03109	-1.13016	-1.8587	0.598381	-0.64149	-1.75274	0.544993	-1.21325	-0.79512	0.134665	-0.11914	-1.47566	-0.49003	-1.48577	-1.37835	-0.71421	-1.18309	-1.75706	-1.08526	-1.5701	-1.9472	-0.70088	-1.57269	-2.14338	-1.78515	-0.89118	-1.01334	-1.24572	-1.69053
xanthurenate	1.15156	0.489935	1.03244	-1.11588	0.416719	-1.00591	-0.31185	-0.33467	-0.92639	-0.91228	0.780925	-0.76131	1.19957	0.709899	1.15396	-0.13799	1.18129	0.109719	0.490043	-1.65618	-0.00504	-1.65618	-1.65618	-0.33519	-0.94977	-0.82576	0.469291	-1.21145	0.795968	0.181135	1.16457	-0.46564
glycolithocholate	0.977994	0.790932	-2.17968	-0.11729	-2.17969	0.644768	-0.69873	-0.03272	0.015769	-2.17968	0.932762	-2.17968	-0.67303	0.474803	-2.17968	0.642634	0.639301	-0.02578	-1.17968	-0.98278	-2.17968	0.189406	-0.85772	-0.96303	-0.14496	-2.17968	0.195733	-2.17968	-2.17968	-0.11007	-2.17968	-0.1708
5-dodecenoylcarnitine (C12:1)	-2.05963	-0.71831	0.071692	1.7434	1.05333	-1.76565	0.740683	-0.81166	-0.90625	-0.6731	-0.57524	-0.76649	1.30432	1.61392	1.84373	-0.63963	-1.97542	-1.56199	-0.74838	0.854233	-0.18154	-0.92142	-1.76037	-1.36186	-1.04691	-1.81547	-1.46286	-1.69327	0.662618	0.530389	1.68277	-1.09913
docosapentaenoate (n3 DPA; 22:5n3)	-0.14473	0.026591	0.559957	-0.7362	-1.45294	-1.21363	0.889808	-1.3413	-1.61038	-0.49695	-1.93012	-1.26492	0.719499	-1.0308	-0.05065	-1.10158	-0.40586	-1.13041	-0.5068	-1.66785	-1.91264	-0.53334	-1.19289	-1.52761	-0.92083	-2.1977	-1.21437	-1.64389	-0.46063	-1.78121	-0.15681	-1.95334
kynurenate	-0.25158	-0.12045	0.241052	0.61139	0.0311189	-2.02794	-0.41088	-0.2926	-1.19375	-0.76256	0.130182	-1.77022	1.65072	2.08123	1.68481	-1.02322	0.198587	-0.53366	-0.17577	-0.29646	-0.32434	-1.89464	-1.64562	-0.30792	-1.52009	-1.08482	-0.01849	-1.41667	1.03037	1.48963	1.41311	-1.49195
glucose	0.45891	0.01124	0.251852	0.619181	1.44619	-0.888	-0.71332	-1.08816	0.95665	-0.97978	-0.64888	-1.06989	2.05753	-0.50915	-0.72106	0.003674	0.805007	0.134777	0.784928	0.128518	1.3556	-1.66237	-1.74965	-1.15131	0.159609	-2.16742	-2.01843	-1.74148	-0.3218	-2.61123	-1.56595	-1.34077
dodecanedioate (C12-DC)	-0.94253	-0.9064	1.15705	0.963865	-0.623172	-0.98194	0.638514	0.015459	-0.38493	0.307803	-0.66594	-1.8772	0.968829	1.9673	0.001455	0.566849	-0.87888	-1.17439	0.714674	0.49984	-1.01174	-0.93816	-0.33846	-0.4772	-0.35345	-0.16108	-0.95792	-2.01163	0.641968	1.33899	0.198995	0.428822
cis-4-decenoate (10:1n6)	-1.67843	-0.85778	-0.81186	1.98225	0.323647	0.131106	-0.50698	-1.43762	-1.28574	0.282927	0.584199	-1.37788	0.183901	0.837133	1.40576	-0.6809	-1.63657	-0.98792	-1.09523	0.480089	-0.42777	0.105002	-1.07604	-1.62354	-1.32056	-0.58416	-0.61886	-1.63971	-0.90972	-0.19241	1.09391	-0.90004
10-nonadecenoate (19:1n9)	-0.72838	-0.16062	1.03129	-0.87587	-0.217321	-0.97467	0.278163	-0.81642	-1.18457	-0.16638	-1.07213	-0.8411	-0.30327	0.592175	-0.29804	-1.10057	-1.18625	-0.92226	-0.00984	-1.45404	-0.52649	-0.54579	-1.01389	-1.37946	-0.68553	-1.19242	-1.335	-1.60028	-0.93563	-0.22018	-0.1588	-1.50543
X-26106	-1.89428	0.065478	0.549228	0.418264	0.748122	-0.56502	0.181	-0.82339	-1.42389	1.01912	-1.89428	-0.53563	1.51773	1.47413	-1.03359	-0.64359	-1.89428	-1.75641	-0.99814	-0.99868	0.073391	-0.75882	-1.37683	-1.37214	-1.28302	0.361581	-1.89428	-0.50247	0.888711	0.217279	-0.71609	-1.25414
X-12007	1.12509	-0.69419	-1.58819	1.88976	-0.532502	0.824834	-0.16952	-1.38521	0.122298	-0.58935	0.980173	-0.80248	-0.64582	0.467379	-1.14692	1.10808	1.11243	-0.83225	-1.58819	1.65542	-0.8096	0.699958	-0.41689	-1.48033	-0.02965	-0.51291	0.72808	-0.89331	-0.80974	0.266133	-1.01733	1.07108
hexanoylglycine	-0.84914	-0.63311	0.199097	1.44248	0.845976	-0.84914	-0.02529	1.36158	-0.67913	-0.38141	-0.05514	-0.84914	0.223665	-0.59826	-0.84914	-0.33086	-0.84914	-0.73673	0.08564	0.831358	0.428371	-0.84914	-0.41586	0.784679	-0.84914	-0.59321	-0.20657	-0.84914	0.124987	-0.84914	-0.84914	-0.33114
cis-4-decenoylcarnitine (C10:1)	-1.84008	-0.31709	-1.48152	1.53169	1.28432	-1.04002	-0.25441	-0.96535	-1.40143	-1.07993	0.788492	-1.28919	-0.2267	-0.30557	-0.12497	0.181579	-1.5666	-0.69728	-1.6375	0.968634	-0.0135	-1.10297	-1.09303	-1.41362	-1.14703	-1.42998	-0.38706	-1.41611	-0.67176	-0.9345	-0.65624	-0.18341

[truncated: 12 more sheets: 3A, 3B, 3C, 4A, 4B, 4C, 4D, 4E, 5A, 5B, S1, S2]
